# Supplementary material for: Novel combinatorial approach: Harnessing HIV protease inhibitors to enhance amphotericin B’s antifungal efficacy in cryptococcosis
Source: PLoS One. 2024 Aug 1;19(8):e0308216. doi: 10.1371/journal.pone.0308216 (PMC11293717; doi:10.1371/journal.pone.0308216)
Supplement: S1 Data — (XLSX) [file pone.0308216.s001.xlsx]

## Sheet: Time kill assay 
	first trial										Second trial										AVERAGE OF TRIALS
	Count 1 (CFU/mL)	Count 2 (CFU/mL)	Count 3 (CFU/mL)	Log Count 1	Log Count 2	Log Count 3	Average	SD	N		Count 1 (CFU/mL)	Count 2 (CFU/mL)	Count 3 (CFU/mL)	Log Count 1	Log Count 2	Log Count 3	Average	SD	N		AVERAGE	SD	N
STRAIN
Zero time
c.neoformans H99	12500	15000	15000	4.09691	4.17609	4.17609	4.1497	0.0373264	3		3000	35000	30000	3.47712	4.54407	4.47712	4.1661	0.48795	3		4.1579	0.008203	2
2 Hours
CONTROL	12500	12500	12500	4.09691	4.09691	4.09691	4.09691	0	3		1500	15000	17500	3.17609	4.17609	4.24304	3.86507	0.48795	3		3.98099	0.115918	2
AMB 0.125 μg/mL	2500	7500	5000	3.39794	3.87506	3.69897	3.65732	0.196997	3		2000	27500	27500	3.30103	4.43933	4.43933	4.0599	0.536601	3		3.85861	0.201287	2
RTV 8 μg/mL	10000	12500	20000	4	4.09691	4.30103	4.13265	0.125466	3		2250	12500	20000	3.35218	4.09691	4.30103	3.91671	0.407785	3		4.02468	0.10797	2
LPV 8 μg/mL	12500	15000	10000	4.09691	4.17609	4	4.091	0.0720103	3		2500	15000	7500	3.39794	4.17609	3.87506	3.81636	0.320379	3		3.95368	0.137318	2
ATV 8 μg/mL	10000	17500	12500	4	4.24304	4.09691	4.11332	0.0998957	3		2000	17500	15000	3.30103	4.24304	4.17609	3.90672	0.429159	3		4.01002	0.103298	2
SQV 8 μg/mL	12500	5000	17500	4.09691	3.69897	4.24304	4.01297	0.229908	3		2250	17500	12500	3.35218	4.24304	4.09691	3.89738	0.390099	3		3.95517	0.0577979	2
NLF 8 μg/mL	20000	5000	15000	4.30103	3.69897	4.17609	4.0587	0.259429	3		2250	17500	20000	3.35218	4.24304	4.30103	3.96542	0.434268	3		4.01206	0.0466401	2
AMB/RTV	5000	4500	5500	3.69897	3.65321	3.74036	3.69752	0.0355938	3		250	1750	1250	2.39794	3.24304	3.09691	2.91263	0.368797	3		3.30507	0.392443	2
AMB/LPV	4250	4250	4500	3.62839	3.62839	3.65321	3.63666	0.0117019	3		2000	1500	2000	3.30103	3.17609	3.30103	3.25938	0.0588967	3		3.44802	0.18864	2
AMB/ATV	5750	2750	5000	3.75967	3.43933	3.69897	3.63266	0.138929	3		2000	1750	2750	3.30103	3.24304	3.43933	3.3278	0.0823423	3		3.48023	0.152428	2
AMB/SQV	5750	5000	5750	3.75967	3.69897	3.75967	3.73944	0.0286132	3		1250	2000	1750	3.09691	3.30103	3.24304	3.21366	0.085882	3		3.47655	0.262888	2
AMB/NLF	6250	4000	5000	3.79588	3.60206	3.69897	3.69897	0.0791267	3		2000	2000	1000	3.30103	3.30103	3	3.20069	0.141907	3		3.44983	0.249142	2
4 Hours
CONTROL	2500	7500	12500	3.39794	3.87506	4.09691	3.78997	0.291628	3		1000	22500	20000	3	4.35218	4.30103	3.8844	0.625717	3		3.83719	0.0472169	2
AMB 0.125 μg/mL	5000	2500	7500	3.69897	3.39794	3.87506	3.65732	0.196997	3		2250	22500	22500	3.35218	4.35218	4.35218	4.01885	0.471405	3		3.83809	0.180763	2
RTV 8 μg/mL	5000	5000	10000	3.69897	3.69897	4	3.79931	0.141907	3		1750	10000	22500	3.24304	4	4.35218	3.86507	0.462748	3		3.83219	0.0328801	2
LPV 8 μg/mL	7500	10000	2500	3.87506	4	3.39794	3.75767	0.259429	3		2500	27500	27500	3.39794	4.43933	4.43933	4.0922	0.490917	3		3.92493	0.167267	2
ATV 8 μg/mL	12500	2500	7500	4.09691	3.39794	3.87506	3.78997	0.291628	3		2500	22500	17500	3.39794	4.35218	4.24304	3.99772	0.426443	3		3.89385	0.103875	2
SQV 8 μg/mL	5000	10000	7500	3.69897	4	3.87506	3.85801	0.123485	3		2000	17500	22500	3.30103	4.24304	4.35218	3.96542	0.471901	3		3.91171	0.0537032	2
NLF 8 μg/mL	12500	7500	5000	4.09691	3.87506	3.69897	3.89031	0.162816	3		3000	22500	17500	3.47712	4.35218	4.24304	4.02411	0.38934	3		3.95721	0.0669001	2
AMB/RTV	2750	2750	2000	3.43933	3.43933	3.30103	3.39323	0.0651965	3		500	500	750	2.69897	2.69897	2.87506	2.75767	0.0830102	3		3.07545	0.317782	2
AMB/LPV	3500	2750	2250	3.54407	3.43933	3.35218	3.44519	0.0784465	3		1000	1000	250	3	3	2.39794	2.79931	0.283814	3		3.12225	0.322941	2
AMB/ATV	4000	4250	3250	3.60206	3.62839	3.51188	3.58078	0.0498872	3		750	750	500	2.87506	2.87506	2.69897	2.81636	0.0830102	3		3.19857	0.382207	2
AMB/SQV	4250	3250	3500	3.62839	3.51188	3.54407	3.56145	0.049125	3		500	500	250	2.69897	2.69897	2.39794	2.59863	0.141907	3		3.08004	0.48141	2
AMB/NLF	4250	3250	3250	3.62839	3.51188	3.51188	3.55072	0.0549213	3		750	750	500	2.87506	2.87506	2.69897	2.81636	0.0830102	3		3.18354	0.367177	2
12 Hours
CONTROL	175000	250000	200000	5.24304	5.39794	5.30103	5.314	0.0639003	3		150000	75000	125000	5.17609	4.87506	5.09691	5.04935	0.127413	3		5.18168	0.132324	2
AMB 0.125 μg/mL	30000	17500	17500	4.47712	4.24304	4.24304	4.32107	0.110348	3		75000	10000	5000	4.87506	4	3.69897	4.19134	0.498837	3		4.2562	0.064861	2
RTV 8 μg/mL	225000	150000	100000	5.35218	5.17609	5	5.17609	0.143778	3		75000	75000	50000	4.87506	4.87506	4.69897	4.81636	0.0830102	3		4.99623	0.179864	2
LPV 8 μg/mL	125000	175000	250000	5.09691	5.24304	5.39794	5.24596	0.122912	3		325000	250000	300000	5.51188	5.39794	5.47712	5.46231	0.0476808	3		5.35414	0.108176	2
ATV 8 μg/mL	150000	225000	200000	5.17609	5.35218	5.30103	5.27643	0.0739628	3		100000	125000	175000	5	5.09691	5.24304	5.11332	0.0998957	3		5.19488	0.0815593	2
SQV 8 μg/mL	225000	225000	150000	5.35218	5.35218	5.17609	5.29349	0.0830102	3		200000	125000	175000	5.30103	5.09691	5.24304	5.21366	0.085882	3		5.25357	0.039913	2
NLF 8 μg/mL	125000	200000	175000	5.09691	5.30103	5.24304	5.21366	0.085882	3		150000	200000	175000	5.17609	5.30103	5.24304	5.24005	0.0510497	3		5.22686	0.0131969	2
AMB/RTV	500	1000	1750	2.69897	3	3.24304	2.98067	0.222535	3		500	1000	1	2.69897	3	0	1.89966	1.34887	3		2.44016	0.540506	2
AMB/LPV	1000	750	250	3	2.87506	2.39794	2.75767	0.259429	3		1000	750	1	3	2.87506	0	1.95835	1.3857	3		2.35801	0.399657	2
AMB/ATV	750	1000	1750	2.87506	3	3.24304	3.03937	0.152783	3		1	750	750	0	2.87506	2.87506	1.91671	1.35532	3		2.47804	0.561329	2
AMB/SQV	750	750	750	2.87506	2.87506	2.87506	2.87506	0	3		500	750	1	2.69897	2.87506	0	1.85801	1.31578	3		2.36654	0.508525	2
AMB/NLF	2000	1750	2000	3.30103	3.24304	3.30103	3.2817	0.0273377	3		1000	1500	1	3	3.17609	0	2.0587	1.45749	3		2.6702	0.611501	2
24 Hours
CONTROL	1250000	750000	1250000	6.09691	5.87506	6.09691	6.02296	0.104581	3		750000	1500000	1250000	5.87506	6.17609	6.09691	6.04935	0.127413	3		6.03616	0.0131969	2
AMB 0.125 μg/mL	300000	325000	400000	5.47712	5.51188	5.60206	5.53035	0.0526518	3		1000000	25000	50000	6	4.39794	4.69897	5.0323	0.695213	3		5.28133	0.249026	2
RTV 8 μg/mL	1000000	1000000	250000	6	6	5.39794	5.79931	0.283814	3		1750000	1000000	1250000	6.24304	6	6.09691	6.11332	0.0998957	3		5.95631	0.157001	2
LPV 8 μg/mL	500000	750000	1250000	5.69897	5.87506	6.09691	5.89031	0.162816	3		1000000	1250000	2000000	6	6.09691	6.30103	6.13265	0.125466	3		6.01148	0.121166	2
ATV 8 μg/mL	1500000	2000000	750000	6.17609	6.30103	5.87506	6.11739	0.178785	3		1750000	2500000	2250000	6.24304	6.39794	6.35218	6.33105	0.0649794	3		6.22422	0.10683	2
SQV 8 μg/mL	1750000	1000000	1000000	6.24304	6	6	6.08101	0.114569	3		2000000	1250000	1750000	6.30103	6.09691	6.24304	6.21366	0.085882	3		6.14734	0.0663233	2
NLF 8 μg/mL	1250000	1000000	1750000	6.09691	6	6.24304	6.11332	0.0998957	3		2250000	1250000	1750000	6.35218	6.09691	6.24304	6.23071	0.104579	3		6.17201	0.0586971	2
AMB/RTV	1	1	1	0	0	0	0	0	3		1	1	1	0	0	0	0	0	3		0	0	2
AMB/LPV	1	1	1	0	0	0	0	0	3		1	1	1	0	0	0	0	0	3		0	0	2
AMB/ATV	1	1	1	0	0	0	0	0	3		1	1	1	0	0	0	0	0	3		0	0	2
AMB/SQV	1	1	1	0	0	0	0	0	3		1	1	1	0	0	0	0	0	3		0	0	2
AMB/NLF	1	1	1	0	0	0	0	0	3		1	1	1	0	0	0	0	0	3		0	0	2
48 Hours
CONTROL	5000000	4250000	4500000	6.69897	6.62839	6.65321	6.66019	0.029234	3		22500000	1750000	1250000	7.35218	6.24304	6.09691	6.56404	0.560482	3		6.61212	0.0480735	2
AMB 0.125 μg/mL	1750000	1000000	2000000	6.24304	6	6.30103	6.18136	0.130405	3		3750000	5000000	5250000	6.57403	6.69897	6.72016	6.66439	0.064474	3		6.42287	0.241515	2
RTV 8 μg/mL	5500000	4750000	4500000	6.74036	6.67669	6.65321	6.69009	0.0368183	3		27500000	1750000	750000	7.43933	6.24304	5.87506	6.51914	0.667788	3		6.60462	0.0854728	2
LPV 8 μg/mL	4750000	4250000	5000000	6.67669	6.62839	6.69897	6.66802	0.0294605	3		10000000	1500000	500000	7	6.17609	5.69897	6.29169	0.537396	3		6.47985	0.188165	2
ATV 8 μg/mL	4500000	4000000	5000000	6.65321	6.60206	6.69897	6.65141	0.0395838	3		12500000	2000000	1750000	7.09691	6.30103	6.24304	6.54699	0.38957	3		6.5992	0.0522107	2
SQV 8 μg/mL	4750000	4500000	4500000	6.67669	6.65321	6.65321	6.66104	0.0110691	3		22500000	3000000	1750000	7.35218	6.47712	6.24304	6.69078	0.477346	3		6.67591	0.0148705	2
NLF 8 μg/mL	4750000	4000000	4000000	6.67669	6.60206	6.60206	6.62694	0.0351826	3		25000000	2000000	2250000	7.39794	6.30103	6.35218	6.68372	0.505463	3		6.65533	0.0283898	2
AMB/RTV	1	1	1	0	0	0	0	0	3		1	1	1	0	0	0	0	0	3		0	0	2
AMB/LPV	1	1	1	0	0	0	0	0	3		1	1	1	0	0	0	0	0	3		0	0	2
AMB/ATV	1	1	1	0	0	0	0	0	3		1	1	1	0	0	0	0	0	3		0	0	2
AMB/SQV	1	1	1	0	0	0	0	0	3		1	1	1	0	0	0	0	0	3		0	0	2
AMB/NLF	1	1	1	0	0	0	0	0	3		1	1	1	0	0	0	0	0	3		0	0	2

## Sheet: VERO CELL TOXICITY
		FIRST TRIAL								FIRST TRIAL						FIRST TRIAL					SECOND TRIAL					AVERAGE OF TRIALS
		1.275	1.13	1.2	1.187		Average control	1.198		106.427	94.3239	100.167	99.0818				average	SD	N			average	SD	N		average	SD	N
		1.294	1.317	1.262	1.128					108.013	109.933	105.342	94.1569			control	100	4.31279	4		control	100	5.59577	5		100	0	2
		1.169	1.17	1.21	1.015					97.5793	97.6628	101.002	84.7245			AMB 1 µg/mL	104.361	6.113	4		AMB 1 µg/mL	98.6209	4.89407	5		101.491	2.87028	2
		1.232	1.224	1.38	1.107					102.838	102.17	115.192	92.404			AMB/RTV (8 µg/mL)	95.2421	6.22724	4		AMB/RTV (8 µg/mL)	86.3918	1.24557	5		90.8169	4.42514	2
		1.09	1.105	0.986	0.991					90.985	92.2371	82.3038	82.7212			AMB/LPV (8 µg/mL)	103.151	8.08614	4		AMB/LPV (8 µg/mL)	94.1317	2.19569	5		98.6414	4.50968	2
		1.088	1.194	1.204	1.002					90.818	99.6661	100.501	83.6394			AMB/ATV (8 µg/mL)	87.0618	4.57312	4		AMB/ATV (8 µg/mL)	97.284	1.70191	5		92.1729	5.11111	2
		1.181	0.996	0.951	0.947					98.581	83.1386	79.3823	79.0484			AMB/SQV (8 µg/mL)	93.6561	6.91664	4		AMB/SQV (8 µg/mL)	89.5581	3.84839	5		91.6071	2.04899	2
																AMB/NLF (8 µg/mL)	85.0376	7.98251	4		AMB/NLF (8 µg/mL)	87.799	5.5118	5		86.4183	1.38074	2
	SECOND TRIAL									SECOND TRIAL
	1.305	1.379	1.448	1.546	1.428		Average control	1.4212		91.8238	97.0307	101.886	108.781	100.478
	1.282	1.387	1.474	1.468	1.397					90.2055	97.5936	103.715	103.293	98.2972
	1.241	1.233	1.246	1.223	1.196					87.3206	86.7577	87.6724	86.054	84.1542
	1.357	1.365	1.361	1.283	1.323					95.4827	96.0456	95.7641	90.2758	93.0903
	1.354	1.369	1.42	1.401	1.369					95.2716	96.327	99.9156	98.5787	96.327
	1.197	1.218	1.299	1.319	1.331					84.2246	85.7022	91.4016	92.8089	93.6533
	1.16	1.194	1.384	1.223	1.278					81.6212	84.0135	97.3825	86.054	89.924

## Sheet: in-vivo activity C. elegans  
treatment	Count 1 (CFU/mL)	Count 2 (CFU/mL)	Count 3 (CFU/mL)	AVG. Worms/mL	count1/worm	count2/worm	count3/worm	LOG COUNT 1	LOG COUNT 2	LOG COUNT 3	Average	SD	N
CONTROL (untreated)	80000	80000	90000	190	421.053	421.053	473.684	2.62434	2.62434	2.67549	2.64139	0.0241135	3
RTV 8 μg/mL	55000	60000	47500	260	211.538	230.769	182.692	2.32539	2.36318	2.26172	2.31676	0.0418667	3
LPV 8 μg/mL	65000	62500	35000	240	270.833	260.417	145.833	2.4327	2.41567	2.16386	2.33741	0.122917	3
ATV 8 μg/mL	57500	50000	47500	180	319.444	277.778	263.889	2.5044	2.4437	2.42142	2.4565	0.0350637	3
SQV 8 μg/mL	45000	42500	40000	170	264.706	250	235.294	2.42276	2.39794	2.37161	2.39744	0.0208859	3
NLF 8 μg/mL	45000	47500	50000	160	281.25	296.875	312.5	2.44909	2.47257	2.49485	2.47217	0.0186826	3
AMB 0.125 μg/mL	5000	5000	17500	190	26.3158	26.3158	92.1053	1.42022	1.42022	1.96428	1.60157	0.256476	3
AMB/RTV	250	250	250	150	1.66667	1.66667	1.66667	0.221849	0.221849	0.221849	0.221849	0	3
AMB/LPV	250	250	250	100	2.5	2.5	2.5	0.39794	0.39794	0.39794	0.39794	5.55112e-17	3
AMB/ATV	250	250	250	170	1.47059	1.47059	1.47059	0.167491	0.167491	0.167491	0.167491	0	3
AMB/SQV	250	250	250	180	1.38889	1.38889	1.38889	0.142668	0.142668	0.142668	0.142668	0	3
AMB/NLF	250	250	250	210	1.19048	1.19048	1.19048	0.0757207	0.0757207	0.0757207	0.0757207	0	3

## Sheet: PAFE
PAFE	Count 1 (CFU/mL)	Count 2 (CFU/mL)	Log Count 1	Log Count 2	Average	SD	N
0 Hours
CONTROL	12500	12500	4.09691	4.09691	4.09691	0	2
8 Hours
CONTROL	125000	150000	5.09691	5.17609	5.1365	0.0395906	2
AMB 0.25 μg/mL	7500	12500	3.87506	4.09691	3.98599	0.110924	2		treatment	LOG10 time	PAFE (T-C)
AMB/RTV	1250	1500	3.09691	3.17609	3.1365	0.0395906	2		CONTROL	8	0
AMB/LPV	1750	1500	3.24304	3.17609	3.20956	0.0334734	2		AMB 0.25 μg/mL	12	4
AMB/ATV	1000	1250	3	3.09691	3.04846	0.048455	2		AMB/RTV	18	10
AMB/SQV	2000	1750	3.30103	3.24304	3.27203	0.028996	2		AMB/LPV	18	10
AMB/NLF	1500	1000	3.17609	3	3.08805	0.0880456	2		AMB/ATV	18	10
10 Hours									AMB/SQV	18	10
CONTROL	450000	300000	5.65321	5.47712	5.56517	0.0880456	2		AMB/NLF	18	10
AMB 0.25 μg/mL	17500	20000	4.24304	4.30103	4.27203	0.028996	2
AMB/RTV	3500	4000	3.54407	3.60206	3.57306	0.028996	2
AMB/LPV	4000	4000	3.60206	3.60206	3.60206	0	2
AMB/ATV	4000	3000	3.60206	3.47712	3.53959	0.0624694	2
AMB/SQV	3750	3000	3.57403	3.47712	3.52558	0.048455	2
AMB/NLF	3000	3250	3.47712	3.51188	3.4945	0.0173811	2
12 hr			#NUM!	#NUM!	#NUM!	#NUM!	2
CONTROL	725000	750000	5.86034	5.87506	5.8677	0.00736163	2
AMB 0.25 μg/mL	75000	150000	4.87506	5.17609	5.02558	0.150515	2
AMB/RTV	25000	7500	4.39794	3.87506	4.1365	0.261439	2
AMB/LPV	12500	2500	4.09691	3.39794	3.74743	0.349485	2
AMB/ATV	15000	15000	4.17609	4.17609	4.17609	0	2
AMB/SQV	12500	7500	4.09691	3.87506	3.98599	0.110924	2
AMB/NLF	7000	3750	3.8451	3.57403	3.70956	0.135533	2
16 HOURS
CONTROL	2000000	2000000	6.30103	6.30103	6.30103	0	2
AMB 0.25 μg/mL	250000	250000	5.39794	5.39794	5.39794	0	2
AMB/RTV	30000	27500	4.47712	4.43933	4.45823	0.0188943	2
AMB/LPV	30000	25000	4.47712	4.39794	4.43753	0.0395906	2
AMB/ATV	25000	22500	4.39794	4.35218	4.37506	0.0228787	2
AMB/SQV	20000	32500	4.30103	4.51188	4.40646	0.105427	2
AMB/NLF	22500	15000	4.35218	4.17609	4.26414	0.0880456	2
18 HOURS			#NUM!	#NUM!	#NUM!	#NUM!	2
CONTROL	2500000	2000000	6.39794	6.30103	6.34949	0.048455	2
AMB 0.25 μg/mL	575000	425000	5.75967	5.62839	5.69403	0.0656395	2
AMB/RTV	125000	100000	5.09691	5	5.04846	0.048455	2
AMB/LPV	100000	125000	5	5.09691	5.04846	0.048455	2
AMB/ATV	200000	50000	5.30103	4.69897	5	0.30103	2
AMB/SQV	75000	125000	4.87506	5.09691	4.98599	0.110924	2
AMB/NLF	175000	100000	5.24304	5	5.12152	0.121519	2
22 HOURS
CONTROL	15000000	7500000	7.17609	6.87506	7.02558	0.150515	2
AMB 0.25 μg/mL	1750000	750000	6.24304	5.87506	6.05905	0.183988	2
AMB/RTV	200000	250000	5.30103	5.39794	5.34949	0.048455	2
AMB/LPV	325000	250000	5.51188	5.39794	5.45491	0.0569717	2
AMB/ATV	250000	275000	5.39794	5.43933	5.41864	0.0206963	2
AMB/SQV	275000	250000	5.43933	5.39794	5.41864	0.0206963	2
AMB/NLF	300000	300000	5.47712	5.47712	5.47712	0	2
24 HOURS
CONTROL	40000000	20000000	7.60206	7.30103	7.45154	0.150515	2
AMB 0.25 μg/mL	1500000	1500000	6.17609	6.17609	6.17609	0	2
AMB/RTV	325000	325000	5.51188	5.51188	5.51188	0	2
AMB/LPV	300000	325000	5.47712	5.51188	5.4945	0.0173811	2
AMB/ATV	250000	400000	5.39794	5.60206	5.5	0.10206	2
AMB/SQV	350000	300000	5.54407	5.47712	5.51059	0.0334734	2
AMB/NLF	325000	300000	5.51188	5.47712	5.4945	0.0173811	2
36 HOURS
CONTROL	65000000	50000000	7.81291	7.69897	7.75594	0.0569717	2
AMB 0.25 μg/mL	5250000	4750000	6.72016	6.67669	6.69843	0.0217328	2
AMB/RTV	4250000	3000000	6.62839	6.47712	6.55276	0.0756338	2
AMB/LPV	4000000	3500000	6.60206	6.54407	6.57306	0.028996	2
AMB/ATV	5000000	3000000	6.69897	6.47712	6.58805	0.110924	2
AMB/SQV	3500000	4750000	6.54407	6.67669	6.61038	0.0663128	2
AMB/NLF	3000000	2750000	6.47712	6.43933	6.45823	0.0188943	2
